# Supplementary material for: Identification of homologs of the Chlamydia trachomatis effector CteG reveals a family of Chlamydiaceae type III secreted proteins that can be delivered into host cells
Source: Med Microbiol Immunol. 2024 Jul 15;213(1):15. doi: 10.1007/s00430-024-00798-9 (PMC11249467; doi:10.1007/s00430-024-00798-9)
Supplement: Supplementary file 1 — Supplementary Material 1 [file 430_2024_798_MOESM1_ESM.xlsx]

## Sheet: cteG_final_blastout
Table S5. CteG putative homologs within Chlamydiaceae whose sequences were used to generate the phylogeny of CteG.
Query	Hit	Locus tag	e-value
CAP03800.1_Chlamydia_trachomatis	AGJ64459.1_Chlamydia_trachomatis*	CteG	0
	AAF39239.1_Chlamydia_muridarum*	TC_0381	0
	ESN89684.1_Chlamydia_suis	Q499_0113	2.25e-168
	ESN89662.1_Chlamydia_suis	Q499_0114	7.98e-43
	AEB41684.1_Chlamydia_pecorum	G5S_0733	6.21e-29
	ANH79137.1_Chlamydia_sanzinia	Cs308_0967	1.81e-25
	AEB55410.1_Chlamydia_psittaci*	CPSIT_0422	2.22e-24
	SPN73539.1_Chlamydia_serpentis*	C10C_0369	3.79e-24
	QVE48933.1_Chlamydia_crocodili**	H9Q19_04425	2.29e-21
	AEB41680.1_Chlamydia_pecorum	G5S_0729	5.58e-20
	SYX08872.1_Chlamydia_poikilothermis	C834K_0411	1.32e-19
	QVE48934.1_Chlamydia_crocodili**	H9Q19_04430	3.78e-19
	AAP05136.1_Chlamydia_caviae	CCA_00389	1.02e-18
	AEB41682.1_Chlamydia_pecorum	G5S_0731	2.19e-18
	BAE81391.1_Chlamydia_felis	CF_0619	5.65e-18
	SYX08873.1_Chlamydia_poikilothermis	C834K_0412	1.42e-16
	WP_151899123.1_Chlamydia_corallus	CMV32_RS05135	2.11e-16
	WP_131744248.1_Chlamydia_buteonis	HBN95_03565	1.17e-15
	AAP05137.1_Chlamydia_caviae	CCA_00390	1.85e-15
	WP_213319103.1_Chlamydiifrater_volucris*	KJA59_RS02865	2.74e-15
	WP_213357945.1_Chlamydiifrater_phoenicopteri*,**	KJA58_RS02820	4.34e-14
	CAH63829.1_Chlamydia_abortus	CAB376	5.43e-13
	WP_213357949.1_Chlamydiifrater_phoenicopteri*	KJA58_RS02840	7.46e-13
	AEB55409.1_Chlamydia_psittaci	CPSIT_0421	4.12e-12
	WP_213318593.1_Chlamydiifrater_volucris*,**	KJA59_RS02840	4.45e-12
	EQM62726.1_Chlamydia_ibidis	H359_0725	4.6e-12
	BAE81390.1_Chlamydia_felis	CF_0618	6.34e-11
	WP_213319102.1_Chlamydiifrater_volucris*,**	KJA59_RS02845	1.47e-10
	AAD18549.1_Chlamydia_pneumoniae	CPn_0405	2.46e-08
	AAD18548.1_Chlamydia_pneumoniae	CPn_0404	2.14e-05
	QVE48849.1_Chlamydia_crocodili*	H9Q19_03975	2.3e-05
	SYX08787.1_Chlamydia_poikilothermis*	C834K_0322	8.68e-05
	BAE81477.1_Chlamydia_felis*	CF_0705	0.000572
	WP_244201103.1_Chlamydia_buteonis*,**	HBN95_03560	0.007
	AHK62988.1_Chlamydia_avium*,**	M832_01180	0.018
	BAE81478.1_Chlamydia_felis*	CF_0706	0.024
	EQM63038.1_Chlamydia_ibidis*,**	H359_0386	0.031
	AAP05046.1_Chlamydia_caviae*	CCA_00297	0.088
	AAP05047.1_Chlamydia_caviae*	CCA_00298	0.089
AAP05046.1_Chlamydia_caviae	AAP05046.1_Chlamydia_caviae*	CCA_00297	0
	BAE81478.1_Chlamydia_felis*	CF_0706	0
	SYX08786.1_Chlamydia_poikilothermis	C834K_0321	0
	QVE48848.1_Chlamydia_crocodili	H9Q19_03970	0
	CAH63744.1_Chlamydia_abortus**	CAB394	0
	WP_131744170.1_Chlamydia_buteonis	HBN95_03995	0
	AEB55327.1_Chlamydia_psittaci**	CPSIT_0327	0
	EQM63038.1_Chlamydia_ibidis*,**	H359_0386	9.66e-116
	EQM62963.1_Chlamydia_ibidis**	H359_0385	7.02e-51
	QVE48847.1_Chlamydia_crocodili**	H9Q19_03965	7.39e-49
	BAE81479.1_Chlamydia_felis**	CF0_707	7.17e-47
	SYX08785.1_Chlamydia_poikilothermis**	C834K_0320	9.79e-46
	WP_217301804.1_Chlamydia_buteonis**	HBN95_04000	6.7e-44
	CAH63743.1_Chlamydia_abortus**	CAB393	8.84e-43
	AAP05045.1_Chlamydia_caviae**	CCA_00296	9.48e-42
	AEB55326.1_Chlamydia_psittaci**	CPSIT_0326	3.28e-39
	ANH78228.1_Chlamydia_sanzinia**	Cs308_0052	2.47e-33
	AEB41597.1_Chlamydia_pecorum**	G5S_0636	5.3e-27
	AAD19207.1_Chlamydia_pneumoniae**	CPn_1070	8.59e-27
	ANG66342.1_Chlamydia_gallinacea**	M787_003335	4.57e-25
	SPN74173.1_Chlamydia_serpentis**	C10C_1042	5.79e-23
	SPN74174.1_Chlamydia_serpentis	C10C_1043	4.04e-22
	AHK62986.1_Chlamydia_avium**	M832_01160	5.3e-20
	WP_100934082.1_Chlamydia_corallus**	CMV32_RS00985	6.72e-20
	ANG66343.1_Chlamydia_gallinacea**	M787_003340	1.75e-15
	SYX08787.1_Chlamydia_poikilothermis*	C834K_0322	1.94e-15
	AAD19208.1_Chlamydia_pneumoniae**	CPn_1071	4.96e-13
	AHK62988.1_Chlamydia_avium*,**	M832_01180	2.39e-11
	WP_213357945.1_Chlamydiifrater_phoenicopteri*,**	KJA58_RS02820	3.1e-11
	BAE81477.1_Chlamydia_felis*	CF_0705	3.44e-11
	QVE48849.1_Chlamydia_crocodili*	H9Q19_03975	6.15e-11
	WP_213318593.1_Chlamydiifrater_volucris*,**	KJA59_RS02840	9.42e-10
	WP_213319103.1_Chlamydiifrater_volucris*	KJA59_RS02865	1.79e-08
	AAP05047.1_Chlamydia_caviae*	CCA_00298	7.38e-08
	ANH78226.1_Chlamydia_sanzinia**	Cs308_0050	5.57e-06
	WP_213357949.1_Chlamydiifrater_phoenicopteri*	KJA58_RS02840	7.1e-06
	WP_213319102.1_Chlamydiifrater_volucris*,**	KJA59_RS02845	0.001
	WP_244201103.1_Chlamydia_buteonis*,**	HBN95_03560	0.001
	AEB55410.1_Chlamydia_psittaci*	CPSIT_0422	0.002
	AAF39239.1_Chlamydia_muridarum*	TC_0381	0.037
	AGJ64459.1_Chlamydia_trachomatis*	CteG	0.058
	SPN73539.1_Chlamydia_serpentis*	C10C_0369	0.1
	* Retrieved by both CAP03800.1_Chlamydia_trachomatis (CteG) and AAP05046.1_Chlamydia_caviae.
	** Not retrieved in the preliminary search of CteG homologs by a reverse tBLASTx approach (see Fig. 1 and Table S4).
