# Supplementary material for: Identification of homologs of the Chlamydia trachomatis effector CteG reveals a family of Chlamydiaceae type III secreted proteins that can be delivered into host cells
Source: Med Microbiol Immunol. 2024 Jul 15;213(1):15. doi: 10.1007/s00430-024-00798-9 (PMC11249467; doi:10.1007/s00430-024-00798-9)
Supplement: Supplementary file 3 — Supplementary Material 3 [file 430_2024_798_MOESM3_ESM.xlsx]

## Sheet: Folha1
		Table S4. Putative homologs of C. trachomatis effector proteins in Chlamydia and Chlamydiifrater species.
			Chlamydia																		Chlamydiifrater
			C. trachomatis	C. abortus	C. avium	C. buteonis	C. caviae	C. corallus	C. crocodili	C. felis	C. gallinacea	C. ibidis	C. muridarum	C. pecorum	C. pneumoniae	C. poikilothermis	C. psittaci	C. sanzinia	C. serpentis	C. suis	C. phoenicopteri	C. volucris
			(strain 434/Bu; GCA_000068585.1)	(strain S26/3; GCA_000026025.1)	(strain 10DC88; GCA_000583875.1)	(strain IDL17-4553; GCA_019056495.1)	(strain GPIC; GCA_000007605.1)	(strain G3/2742-324; GCA_002817655.1)	(strain No 12; GCA_018343815.1)	(strain Fe/C-56 DNA; GCA_000009945.1)	(strain 08-1274/3; GCA_000471025.2)	(strain 10-1398/6; GCA_000454725.1)	(strain Nigg; GCA_000006685.1)	(strain E58; GCA_000204135.1)	(strain CWL029; GCA_000008745.1)	(strain S15-834K; GCA_900239975.1)	(strain 6BC; GCA_000204255.1)	(strain 2742-308; GCA_001653975.1)	(strain H15-1957-10C; GCA_900239945.1)	(strain MD56; GCA_000493885.1)	(strain 14-2711_R47; GCA_902807005.1)	(strain 15-2067_O99; GCA_902807015.1)
	NON-INC EFFECTORS/SECRETED PROTEINS	CteG	CAP03800.1	CAH63829.1	-	WP_131744248.1 WP_131744170.1	AAP05136.1 AAP05137.1 AAP05046.1 AAP05047.1	WP_151899123.1	QVE48848.1 QVE48849.1	BAE81390.1 BAE81391.1 BAE81477.1 BAE81478.1	-	EQM62726.1 EQM62777.1	AAF39239.1	AEB41680.1 AEB41682.1 AEB41684.1	AAD18548.1 AAD18549.1	SYX08872.1 SYX08873.1 SYX08787.1 SYX08786.1	ADZ18264.1 ADZ18833.1	ANH79137.1	SPN73539.1 SPN74174.1	ESN89684.1 ESN89662.1	WP_213357949.1	WP_213319103.1
		CopN	CAP03784.1	CAH63897.1	AHK63135.1	QXE27134.1	AAP05204.1	WP_100934721.1	QVE49000.1	BAE81321.1	ANG66481.1	EQM62720.1	AAF39225.1	AEB41755.1	AAD18473.1	SYX08941.1	ADZ18383.1	ANH79068.1	SPN73468.1	ESN89701.1	WP_213357764.1	WP_213318407.1
		Lda1	NP_219659.1a	-	-	-	-	-	-	-	-	-	-	-	-	-	-	-	-	-	-	-
		Lda2	CAP03856.1 CAP03854.1	-	-	-	-	-	-	-	-	-	WP_010230470.1 WP_080502210.1	-	-	-	-	-	-	ESN89642.1 ESN89553.1 ESN89638.1	-	-
		Tarp	CAP04155.1	CAH63625.1	WP_122974104.1	QXE27396.1	AAP04921.1	WP_151899115.1	QVE48722.1	BAE81609.1	ANG66237.1	EQM62981.1	AAF39550.1	AEB41471.1	AAD18712.1	SYX08661.1	ADZ18194.1	WP_066481489.1	SPN73691.1	ESN89462.1 ESN89312.1b	WP_213358045.1	WP_213319119.1 WP_213319118.1
		Lda3	CAP04172.1	CAH63605.1	AHK63797.1	QXE27415.1	AAP04901.1	WP_100934543.1	QVE48704.1	BAE81630.1	WP_021828921.1	EQM62882.1	AAF39562.1	AEB41452.1	AAD18731.1	SYX08641.1	AEB55178.1	WP_082904992.1	SPN73712.1	ESN89304.1	WP_213358063.1	WP_246481896.1
		Cap1	CAP04229.1	CAH63549.1	AHK63741.1	QXE27472.1	AAP04844.1	WP_100934491.1	QVE48647.1	BAE81686.1	ANG66163.1	EQM63141.1	AAF39618.1	AEB41395.1	AAD18787.1	SYX08583.1	ADZ18874.1	ANH78450.1	SPN73768.1	ESN89225.1	WP_213358112.1	WP_213318763.1
		CT619	WP_009873949.1	CAH63474.1	AHK63665.1 AHK63664.1	QXE26637.1	AAP04769.1	WP_100934419.1	QVE49546.1	BAE81762.1	ANG66092.1 ANG66091.1	WP_020370732.1 WP_020370613.1	AAF39702.1	AEB41323.1	AAD18866.1	SYX08508.1	AEB55039.1	ANH78532.1 ANH78648.1	SPN73844.1 SPN73845.1	ESN89193.1	WP_213358185.1 WP_213358186.1 WP_213358187.1	WP_213319135.1 WP_213319136.1
		CT620	WP_009873950.1 WP_009873951.1 WP_009873314.1 WP_009873315.1	CAH63475.1 CAH64323.1 CAH63474.1 CAH64322.1	AHK63665.1 AHK63547.1 AHK63548.1 AHK63664.1	QXE26636.1 QXE26637.1 QXE26744.1 QXE26745.1	AAP04770.1 AAP05654.1 AAP05653.1 AAP04769.1	WP_100934420.1 WP_100934419.1 WP_100934274.1 WP_100934275.1	QVE49546.1 QVE49547.1 QVE49437.1 QVE49438.1	BAE81761.1 BAE80872.1 BAE80871.1 BAE81762.1	ANG66092.1 ANG65978.1 ANG66091.1 ANG65979.1	WP_020370732.1 WP_020370733.1 WP_020370612.1 WP_020370613.1	AAF39703.1 AAF39704.1 AAF38964.1 AAF38965.1	AEB41324.1 AEB41207.1 AEB41323.1 AEB41206.1	AAD18865.1 AAD18866.1 AAD18990.1 AAD18991.1	SYX08509.1 SYX09373.1 SYX08508.1 SYX09374.1	AEB55039.1 AEB55040.1 AEB55924.1 AEB55925.1	ANH78531.1 ANH78532.1 ANH78648.1 ANH78649.1	SPN73844.1 SPN73845.1 SPN73965.1 SPN73964.1	ESN89164.1 ESN89177.1 ESN89049.1 ESN89043.1	WP_213358185.1 WP_213358186.1 WP_213358187.1 WP_213358289.1 WP_213358290.1	WP_213319134.1 WP_213319135.1 WP_213319136.1 WP_213319148.1 WP_213318022.1
		CT621	WP_009873951.1 WP_009873950.1 WP_009873314.1 WP_009873315.1	CAH63475.1 CAH64323.1 CAH64322.1	AHK63665.1 AHK63547.1 AHK63548.1	QXE26636.1 QXE26744.1 QXE26745.1	AAP04770.1 AAP05654.1 AAP05653.1	WP_100934420.1 WP_100934274.1 WP_100934275.1	QVE49546.1 QVE49547.1 QVE49437.1 QVE49438.1	BAE81761.1 BAE80872.1 BAE80871.1	ANG66092.1 ANG65978.1 ANG65979.1	WP_020370733.1 WP_020370612.1 WP_020370613.1	AAF39703.1 AAF39704.1 AAF38964.1	AEB41324.1 AEB41207.1 AEB41206.1	AAD18865.1 AAD18990.1 AAD18991.1	SYX08509.1 SYX09373.1 SYX09374.1	AEB55039.1 AEB55040.1 AEB55924.1 AEB55925.1	ANH78531.1 ANH78648.1 ANH78649.1	SPN73844.1 SPN73845.1 SPN73965.1 SPN73964.1	ESN89177.1 ESN89164.1 ESN89049.1	WP_213358185.1 WP_213358186.1 WP_213358289.1	WP_213319134.1 WP_213319135.1 WP_213319136.1 WP_213319148.1 WP_213318022.1
		TaiP	CAP04323.1	CAH63473.1	AHK63663.1	QXE26638.1	AAP04768.1	WP_100934418.1	QVE49545.1	BAE81763.1	ANG66090.1	EQM62824.1	AVM88627.1	AEB41322.1	AAD18867.1	SYX08507.1	AEB55038.1	ANH78533.1	SPN73846.1	ESN89160.1	WP_213358188.1	WP_213319137.1
		TmeA	CAP03507.1	-	-	-	-	-	-	-	-	-	AAF38949.1	-	AAD18817.1	-	-	-	-	ESN89071.1	-	-
		TmeB	CAP03508.1	CAH63522.1	AHK63714.1	QXE26590.1	AAP04815.1	-	QVE48622.1	BAE81713.1	ANG66137.1	EQM63118.1	AAF38950.1	-	-	SYX08556.1	ADZ18705.1	ANH78479.1	SPN73211.1	ESN89072.1	-	-
		CT711	WP_009873314.1 WP_009873950.1 WP_009873951.1 WP_009873315.1	CAH63475.1 CAH64323.1 CAH64322.1 CAH63474.1	AHK63665.1 AHK63547.1 AHK63548.1 AHK63664.1	QXE26636.1 QXE26637.1 QXE26744.1 QXE26745.1	AAP04770.1 AAP05654.1 AAP05653.1 AAP04769.1	WP_100934420.1 WP_100934274.1 WP_100934275.1	QVE49437.1 QVE49438.1 QVE49547.1	BAE81761.1 BAE80872.1 BAE80871.1	ANG66092.1 ANG65978.1 ANG65979.1	WP_020370612.1 WP_020370613.1 WP_020370733.1	AAF39703.1 AAF39704.1 AAF38964.1 AAF38965.1	AEB41324.1 AEB41207.1 AEB41206.1	AAD18865.1 AAD18990.1 AAD18991.1	SYX09373.1 SYX09374.1 SYX08508.1 SYX08509.1	AEB55039.1 AEB55040.1 AEB55924.1 AEB55925.1	ANH78648.1 ANH78649.1 ANH78531.1 ANH78532.1	SPN73844.1 SPN73965.1 SPN73964.1	ESN89049.1 ESN89043.1 ESN89177.1 ESN89164.1 ESN89067.1	WP_213358185.1 WP_213358186.1 WP_213358289.1 WP_213358290.1	WP_213319134.1 WP_213319135.1 WP_213319148.1 WP_213318022.1
		CT712	WP_009873315.1 WP_009873950.1 WP_009873314.1	CAH63475.1 CAH64323.1 CAH64322.1	AHK63665.1 AHK63547.1 AHK63548.1	QXE26636.1 QXE26744.1 QXE26745.1	AAP04770.1 AAP05654.1 AAP05653.1	WP_100934420.1 WP_100934274.1 WP_100934275.1	QVE49437.1 QVE49438.1 QVE49547.1	BAE81761.1 BAE80872.1 BAE80871.1	ANG66092.1 ANG65978.1 ANG65979.1	WP_020370612.1 WP_020370613.1 WP_020370733.1	AAF39703.1 AAF39704.1 AAF38964.1 AAF38965.1 AAF39702.1	AEB41324.1 AEB41207.1 AEB41323.1 AEB41206.1	AAD18865.1 AAD18990.1 AAD18991.1	SYX09373.1 SYX09374.1 SYX08509.1	AEB55040.1 AEB55924.1 AEB55925.1	ANH78649.1 ANH78531.1	SPN73965.1 SPN73844.1	ESN89043.1 ESN89049.1 ESN89164.1	WP_213358289.1 WP_213358290.1	WP_213319135.1 WP_213319148.1 WP_213318022.1
		Nue	CAP03550.1	CAH64297.1	AHK63519.1	QXE26769.1	AAP05629.1	WP_100934249.1	QVE49415.1	BAE80897.1	ANG65953.1	EQM62452.1	AAF38989.1	AEB41181.1	AAD19016.1	SYX09348.1	ADZ18782.1	ANH78675.1	SPN73990.1	ESN89037.1	WP_213358310.1	WP_213318046.1
		Cdu2	CAP03686.1 CAP03687.1	CAH64130.1	AHK63349.1	QXE26926.1	AAP05460.1	-	QVE49244.1	BAE81072.1	ANG65796.1	EQM62417.1	AAF39127.1 AAF39129.1	-	-	SYX09184.1	ADZ18099.1	-	-	ESN88924.1 ESN88971.1 ESN88990.1	WP_213357543.1	WP_213318192.1
		Cdu1	CAP03687.1 CAP03686.1	CAH64130.1	AHK63349.1	QXE26926.1	AAP05460.1	-	QVE49244.1	BAE81072.1	ANG65796.1	EQM62417.1	AAF39129.1 AAF39127.1 AAF39128.1	-	-	SYX09184.1	ADZ18099.1	-	-	ESN88924.1 ESN88990.1 ESN88971.1	WP_213357543.1	WP_213318192.1
		TepP	CAP03694.1	-	AHK62972.1	-	-	-	-	BAE81713.1	-	-	AVM88045.1	-	-	-	-	-	SPN73596.1	ESN89769.1	-	-
	INC EFFECTORs	IncV	CAP03699.1	CAH63738.1	AHK62981.1	QXE27284.1	AAP05039.1	WP_100934811.1	QVE48842.1	BAE81485.1	ANG66337.1	WP_020370370.1	AAF39141.1	AEB41592.1	AAD18587.1	SYX08780.1	AEB55321.1	ANH78235.1	SPN73578.1	WP_035405429.1	-	-
		CT006	CAP03700.1	CAH63739.1	AHK62982.1	QXE27283.1	AAP05040.1	WP_100934812.1	QVE48843.1	BAE81483.1	ANG66338.1	WP_020370369.1	AAF39142.1	AEB41593.1	AAD18586.1	SYX08781.1	AEB55322.1	ANH78233.1	SPN73577.1	ESN89777.1	WP_213318601.1	-
		MrcA	CAP03796.1	CAH63909.1	AHK63147.1	QXE27122.1	AAP05215.1	WP_100934733.1	QVE49012.1	BAE81309.1	ANG66493.1	EQM62595.1	AAF39235.1	AEB41767.1	AAD18461.1	SYX08953.1	AEB55495.1	ANH79055.1	SPN73456.1	ESN89663.1	-	-
		IncD	CAP03810.1	-	-	-	-	-	-	-	-	-	AAF39248.1	-	-	-	-	-	-	ESN89722.1	-	-
		IncE	CAP03811.1	-	-	-	-	-	-	-	-	-	AAF39249.1	-	-	-	-	-	-	ESN89721.1	-	-
		IncF	CAP03812.1	-	-	-	-	-	-	-	-	-	AAF39250.1	-	-	-	-	-	-	ESN89702.1	-	-
		IncG	CAP03813.1	-	-	-	-	-	-	-	-	-	AAF39252.1	-	-	-	-	-	-	ESN89669.1	-	-
		IncA	CAP03814.1	-	-	-	-	-	-	-	-	-	AAF39253.1	-	-	-	-	-	-	ESN89735.1	-	-
		CT134	CAP03829.1	-	-	-	-	-	-	-	-	-	AAF39267.1	-	-	-	-	-	-	ESN89703.1	-	-
		CT135	CAP03830.1	-	-	-	-	-	-	-	-	-	AAF39268.1	-	-	-	-	-	-	ESN89703.1	-	-
		IncS	CAP03842.1	CAH64036.1	AHK63261.1	QXE27008.1	AAP05358.1	WP_100933964.1	QVE49140.1	BAE81160.1	ANG66601.1	EQM62761.1	AAF39280.1	AEB41911.1	AAD18303.1	SYX09084.1	AEB55630.1	ANH78934.1	SPN73311.1	ESN89675.1	WP_213357631.1	WP_213319018.1
		CT179	CAP03870.1	-	-	-	-	-	-	-	-	-	AAF39305.1	-	-	-	AEB55606.1	ANH78984.1	-	ESN89630.1	-	-
		CT192	CAP03883.1	-	-	-	-	-	-	-	-	-	AAF39314.1	-	-	-	-	-	-	ESN89604.1	-	-
		CT222	CAP03914.1	-	-	-	-	-	-	-	-	-	-	-	-	-	-	-	-	ESN89478.1	-	-
		InaC	CAP03815.1	-	-	-	-	-	-	-	-	-	AAF39339.1	-	AAD18527.1	-	-	-	-	ESN89616.1	-	-
		CT224	CAP03916.1	-	-	-	-	-	-	-	-	-	-	-	-	-	-	-	-	ESN89621.1	-	-
		CT225	CAP03917.1	-	-	-	-	-	-	-	-	-	-	-	-	-	-	-	-	ESN89505.1	-	-
		CT226	CAP03918.1	-	-	-	-	-	-	-	-	-	AAF39341.1	-	-	-	-	-	-	ESN89580.1	-	-
		CT227	CAP03919.1	-	-	-	-	-	-	-	-	-	AAF39342.1	-	-	-	-	-	-	-	-	-
		CT228	CAP03920.1	-	-	-	-	-	-	-	-	-	AAF39343.1	-	-	-	-	-	-	ESN89507.1	-	-
		CpoS	CAP03921.1	-	-	-	-	-	-	-	-	-	AAF39344.1	-	-	-	-	-	-	ESN89481.1	-	-
		IncB	CAP03924.1	CAH63930	AHK63170.1	QXE27101.1	AAP05235.1	WP_100934753.1	QVE49033.1	BAE81288.1	ANG66514.1	EQM62704.1	AAF39345.1	AEB41790.1	AAD18440.1	SYX08974.1	AEB55516.1	ANH79033.1	SPN73435.1	ESN89541.1	WP_213357735.1	WP_213318379.1
		IncC	CAP03925.1	CAH63929.1	AHK63169.1	QXE27102.1	AAP05234.1	-	QVE49032.1	BAE81289.1	ANG66513.1	EQM62781.1	AAF39346.1	AEB41789.1	AAD18441.1	SYX08973.1	AEB55515.1	-	-	ESN89501.1	WP_213357736.1	-
		CT249	CAP03941.1	-	-	-	-	-	-	-	-	-	AAF39362.1	-	-	-	-	-	-	ESN89586.1	-	-
		IncM	CAP03980.1	CAH63792.1	AHK63030.1	QXE27232.1	AAP05099.1	WP_100934039.1	QVE48898.1	BAE81426.1	ANG66383.1	-	AAF39400.1	AEB41642.1	AAD18218.1	SYX08835.1	AEB55375.1	-	SPN73234.1	ESN89546.1	-	-
		CT345	CAP04040.1	-	-	-	-	-	-	-	-	-	AAF39455.1	-	-	-	-	-	-	ESN89435.1	-	-
		CT383	CAP04079.1	CAH63713.1	AHK62965.1	QXE27306.1	AAP05014.1	WP_100934638.1	QVE48813.1	BAE81517.1	ANG66321.1	EQM62822.1	AAF39485.1	AEB41563.1	AAD18620.1	SYX08753.1	AEB55295.1	ANH78267.1	SPN73234.1	ESN89375.1	-	-
		CT440	CAP04138.1	CAH63642.1	AHK62896.1	QXE27377.1	AAP04939.1	WP_100934578.1	QVE48740.1	BAE81590.1	ANG66254.1	WP_035392283.1	AAF39534.1	AEB41490.1	AAD18694.1	SYX08679.1	AEB55217.1	ANH78349.1	SPN73673.1	ESN89433.1	WP_246485717.1	WP_246481894.1
		CT442	CAP04140.1	CAH63640.1	AHK62894.1	QXE27380.1	AAP04937.1	WP_100934576.1	QVE48738.1	BAE81592.1	ANG66252.1	EQM63140.1	AAF39536.1	AEB41488.1	AAD18696.1	SYX08677.1	AEB55214.1	ANH78351.1	SPN73675.1	ESN89355.1	-	-
		CT449	CAP04148.1	-	AHK62883.1	-	-	-	-	BAE81602.1	ANG66244.1	EQM63047.1	AAF39544.1	-	-	SYX08668.1	-	-	-	ESN89372.1	-	-
		CT483	CAP04182.1	CAH63596.1	AHK63788.1	QXE27425.1	AAP04891.1	WP_100934534.1	QVE48694.1	BAE81639.1	ANG66211.1	EQM63058.1	AAF39574.1	AEB41442.1	AAD18740.1 AAD18578.1	SYX08630.1	AEB55167.1	-	-	ESN89329.1	-	-
		CT565	CAP04265.1	CAH64349.1	AHK63574.1	QXE26718.1	AAP05680.1	WP_100934299.1	QVE49464.1	BAE80845.1	ANG66005.1	EQM62269.1	AAF39650.1	AEB41233.1	AAD18971.1	SYX09400.1	AEB55952.1	ANH78622.1	SPN73934.1	ESN89342.1	WP_213358070.1	WP_213319121.1
		CT618	CAP04319.1	CAH64412.1	-	QXE26659.1	AAP05743.1	WP_100934397.1	QVE49599.1	BAE80780.1	ANG66068.1	EQM63063.1	AAF39701.1	AEB41296.1	-	SYX09464.1	AEB56017.1	ANH78556.1	SPN73868.1	ESN89178.1	WP_213358262.1	WP_213319146.1
		IPAM	CAP03628.1	-	-	-	-	-	-	-	-	-	AAF39072.1	-	-	-	-	-	-	ESN88954.1	-	-
		CT850	CAP03667.1	CAH64168.1	AHK63387.1	QXE26890.1	AAP05494.1	WP_239923127.1	QVE49282.1	BAE81033.1	ANG65832.1	EQM62357.1	AAF39110.1	AEB41059.1	AAD19145.1	SYX09218.1	AEB55763.1	ANH78798.1 ANH78335.1	SPN74113.1	ESN88991.1	WP_213357518.1	WP_213318163.1
	a From C. trachomatis D/UW3 strain (absent in strain L2/434).
	b One gene; two entries from two contigs.
